# Supplementary material for: Planar Junctionless Field-Effect Transistor for Detecting Biomolecular Interactions
Source: Sensors (Basel). 2022 Aug 2;22(15):5783. doi: 10.3390/s22155783 (PMC9371156; doi:10.3390/s22155783)
Supplement: Supplementary file 1 [file sensors-22-05783-s001.zip]

Archive with 1 entries (1 files):
- sensors-1835958-supplementary.pdf
